# Supplementary material for: Ecological indices of phytophagous Hemiptera and their natural enemies on Acacia auriculiformis (Fabales: Fabaceae) plants with or without dehydrated sewage sludge application in a degraded area
Source: PLoS One. 2020 Aug 17;15(8):e0237261. doi: 10.1371/journal.pone.0237261 (PMC7430702; doi:10.1371/journal.pone.0237261)
Supplement: S1 Data — (XLS) [file pone.0237261.s002.xls]

## Sheet: Plan1
Fertilization	Treatment	Block=tree	Abun.Hem.	S.E.Hem.	D.Hem.	Abun.Ants	S.R. Ants	D.Ants	Abun.Predators	S.R.Predators	D.Predators	Branches/tree	Leaves/branch																					FOLHAS PLANILHA 2
Without	1	1	3	3	7.039	33	4	7.554	0	0	.	31.5484	37.1613
Without	1	2	1	1	1.443	8	4	9.7	1	1	.	21.9355	27.0968
Without	1	3	2	2	3.922	10	3	5.27	0	0	.	28.4516	32.129
Without	1	4	3	2	3.614	12	3	6.359	1	1	1.443	23.129	30.1935
Without	1	5	36	2	1.733	14	4	9.106	0	0	.	28.4194	31.1613
Without	1	6	0	0	.	12	4	6.805	3	1	1.443	27.6129	31.7419
Without	1	7	3	2	3.614	1	1	1.443	0	0	.	22.5806	33.4516
Without	1	8	8	3	5.884	13	5	9.785	1	1	1.443	19.6452	22.8065
Without	1	9	0	0	.	12	2	3.843	1	1	1.443	27.871	27.4516
Without	1	10	0	0	.	4	2	3.247	3	1	1.443	24.8387	24.129
Without	1	11	1	1	1.443	12	5	10.149	1	1	.	26.6129	31.1613
Without	1	12	2	2	3.922	13	4	7.249	0	0	.	24	25.129
Without	1	13	2	2	3.922	8	4	9.7	1	1	1.443	21.5161	24.6129
Without	1	14	0	0	.	14	4	8.628	1	1	.	21.1935	28.1935
Without	1	15	1	1	1.443	8	2	3.247	0	0	.	24.2258	24.6129
Without	1	16	0	0	.	8	2	3.747	2	1	1.443	21.4516	22.0645
Without	1	17	1	1	1.443	22	5	11.592	0	0	.	23.4194	26.5806
Without	1	18	2	2	3.922	20	4	4.009	1	1	1.443	27.3793	24.1379
Without	1	19	3	1	1.443	9	2	3.887	0	0	.	21.0333	23.9
Without	1	20	3	2	3.614	12	3	6.359	0	0	.	25.6	29.7692
Without	1	21	1	1	1.443	12	3	5.428	2	1	1.443	26.7143	24.6429
Without	1	22	0	0	.	6	3	.	1	1	.	25.0323	38.7097
Without	1	23	3	3	.	7	3	.	1	1	.	25.6032	29.7323
Without	1	24	4	1	.	2	1	.	0	0	.	24.0149	26.9595
With	2	1	5	3	6.609	22	5	6.392	1	1	.	38.5484	29.0323
With	2	2	5	3	5.683	9	4	8.325	0	0	.	57.129	37.0323
With	2	3	1	1	1.443	9	3	4.908	2	2	.	44.9355	43.8387
With	2	4	10	3	5.626	17	4	9.187	2	1	1.443	29.4839	28.6452
With	2	5	4	1	1.443	8	4	8.302	1	1	.	60.4839	37.9677
With	2	6	12	4	.	67	3	2.559	1	1	1.443	51.3226	33.4516
With	2	7	6	5	13.71	18	4	6.923	2	1	.	52.0323	36.9032
With	2	8	17	3	2.737	34	2	2.826	1	1	1.443	47.0968	32.1935
With	2	9	3	2	.	13	5	9.785	3	2	3.614	50.0968	34.2581
With	2	10	16	4	.	11	5	11.099	3	2	3.614	49.0968	36.4194
With	2	11	5	3	6.609	8	4	9.7	0	0	.	49.9355	35.5484
With	2	12	11	1	1.443	47	5	7.441	3	1	.	52.3871	38.0645
With	2	13	11	3	3.429	26	5	11.224	2	2	3.922	51.3548	38.4516
With	2	14	2	2	.	11	3	4.989	0	0	.	55.3548	31.7742
With	2	15	4	3	6.466	6	4	9.824	1	1	.	45.6452	32.5806
With	2	16	3	2	.	19	2	2.707	2	2	3.922	52.1613	36.5161
With	2	17	44	2	1.687	28	3	4.909	0	0	.	52.8387	43.1613
With	2	18	5	3	6.609	40	5	4.214	2	2	3.922	52.1935	40.9677
With	2	19	3	3	7.039	28	3	5.209	6	2	.	54.2069	36.2414
With	2	20	6	2	3.614	12	4	10.233	2	1	.	51.1333	32.6
With	2	21	23	4	5.757	6	2	2.764	3	3	7.039	58	19
With	2	22	0	0	.	0	0	.	0	0	.	46.1161	35.3032
With	2	23	0	0	.	0	0	.	0	0	.	49.929	34.6452
With	2	24	0	0	.	0	0	.	0	0	.	50.9355	35.2839
